# Supplementary material for: Evaluating malaria reactive surveillance and response strategies in northeast Cambodia: a mixed-methods study
Source: Malar J. 2025 Jul 13;24:229. doi: 10.1186/s12936-025-05475-7 (PMC12255966; doi:10.1186/s12936-025-05475-7)
Supplement: Supplementary file 1 — Additional file 1. Secondary aggregated dataset for timeliness of reactive surveillance and response activities in Ratanakiri and Stung Treng Provinces [file 12936_2025_5475_MOESM1_ESM.xlsx]

## Sheet: Sheet1
Additional file 1 - Secondary aggregated dataset
Jan-Dec 2020
Province	OD	Sum of PfMix	Sum of Pv	Sum of Notify24	Sum of Eligible RCD	Sum of RCD 3d	Sum of Eligible Foci	Sum of Foci7d
Ratanakiri		2	229	168	94	84	0	0
	Banlong	1	202	149	89	79	0	0
	Borkeo	1	27	19	5	5	0	0
Stung Treng		39	686	428	253	116	21	19
	Steung Treng	39	686	428	253	116	21	19
Grand Total		41	915	596	347	200	21	19
Jan-Dec 2021
Province	OD	Sum of PfMix	Sum of Pv	Sum of Notify24	Sum of Eligible RCD	Sum of RCD 3d	Sum of Eligible Foci	Sum of Foci7d
Ratanakiri		17	376	165	157	114	10	5
	Banlong	8	301	136	131	101	2	1
	Borkeo	9	75	29	26	13	8	4
Stung Treng		25	472	177	181	43	11	2
	Steung Treng	25	472	177	181	43	11	2
Grand Total		42	848	342	338	157	21	7
Jan-Sep 2022
Province	OD	Sum of PfMix	Sum of Pv	Sum of Notify24	Sum of Eligible RCD	Sum of RCD 3d	Sum of Eligible Foci	Sum of Foci7d
Ratanakiri		2	221	161	91	81	0	0
	Banlong	1	196	144	86	76	0	0
	Borkeo	1	25	17	5	5	0	0
Stung Treng		33	625	390	232	103	16	15
	Steung Treng	33	625	390	232	103	16	15
Grand Total		35	846	551	323	184	16	15
